# Supplementary material for: First Detection and Genetic Characterization of New Equine Parvovirus Species Circulating among Horses in Korea
Source: Vet Sci. 2021 Nov 7;8(11):268. doi: 10.3390/vetsci8110268 (PMC8621016; doi:10.3390/vetsci8110268)
Supplement: Supplementary file 1 [file vetsci-08-00268-s001.zip]

Archive with 1 entries (1 files):
- vetsci-1433722-supplementary.pdf
